# Supplementary material for: Drug Repurposing for Japanese Encephalitis Virus Infection by Systems Biology Methods
Source: Molecules. 2018 Dec 18;23(12):3346. doi: 10.3390/molecules23123346 (PMC6320907; doi:10.3390/molecules23123346)
Supplement: Supplementary file 1 [file molecules-23-03346-s001.zip]

Archive with 7 entries (6 files):
- supple/
- supple/table S1.pdf
- supple/table S1.xlsx
- supple/table S2.pdf
- supple/table S2.xlsx
- supple/table S3.pdf
- supple/table S3.xlsx
